# Supplementary material for: Structural basis for human DPP4 receptor recognition by a pangolin MERS-like coronavirus
Source: PLoS Pathog. 2024 Nov 8;20(11):e1012695. doi: 10.1371/journal.ppat.1012695 (PMC11578449; doi:10.1371/journal.ppat.1012695)
Supplement: S4 Table — (XLSX) [file ppat.1012695.s012.xlsx]

## Sheet: Sheet1
S4 Table. Components of the MM/GBSA binding free energy between MjHKU4r-CoV-1 RBD and MjDPP4 based on the last 10-ns in the wild type and mutant systems (kcal/mol).
Energy	Wild type	Mutant
ΔEvdw	-87.91 ± 0.3	-88.31 ± 0.02
ΔEELE	-47.45 ± 99.83	-216.23 ± 606.56
ΔEGB	130.90 ± 76.23	301.09 ± 595.1
ΔESURF	-12.36 ± 0.01	-12.5 ± 0.05
ΔGgas	-135.36 ± 89.11	-304.55 ± 599.78
ΔGsolv	118.53 ± 74.95	288.59 ± 584.72
ΔTotal	-16.83 ± 0.61	-15.95 ± 0.10
