# Supplementary material for: Structural basis for human DPP4 receptor recognition by a pangolin MERS-like coronavirus
Source: PLoS Pathog. 2024 Nov 8;20(11):e1012695. doi: 10.1371/journal.ppat.1012695 (PMC11578449; doi:10.1371/journal.ppat.1012695)
Supplement: S5 Table — (XLSX) [file ppat.1012695.s013.xlsx]

## Sheet: Sheet1
S5 Table. SPR association rate constants (ka) and dissociation rate constants (kd) of MjHKU4r-CoV-1 RBD (wildtype and mutants) or Ty-BatCoV-HKU4 RBD binding to hDPP4
	ka (M-1s-1)	kd (s-1)
MjHKU4r-CoV-1 RBD	16970	0.003683
Ty-BatCoV-HKU4 RBD	1067	0.006841
MjHKU4r-CoV-1 RBD Q508S	1585	0.005254
MjHKU4r-CoV-1 RBD D471N	2286	0.005765
MjHKU4r-CoV-1 RBD H517N	1668	0.002971
MjHKU4r-CoV-1 RBD S519D	1820	0.006211
MjHKU4r-CoV-1 RBD R550K	2359	0.005426
